# Supplementary material for: ALK2 inhibitors display beneficial effects in preclinical models of ACVR1 mutant diffuse intrinsic pontine glioma
Source: Commun Biol. 2019 May 9;2:156. doi: 10.1038/s42003-019-0420-8 (PMC6509210; doi:10.1038/s42003-019-0420-8)
Supplement: Supplementary file 2 — Supplementary Data 1 [file 42003_2019_420_MOESM2_ESM.xlsx]

## Sheet: ACVR1_vs_WT
Symbol	Ensembl	Description	Chromosome	Start (bp)	End (bp)	Cytoband	ACVR1	WT	Fold change	P.Value	adj.P.Val
WIF1	ENSG00000156076	WNT inhibitory factor 1 [Source:HGNC Symbol;Acc:18081]	12	65444406	65515346	q14.3	3.88348	0.431049	3.45243	4.89624e-07	0.000117262
CRLF1	ENSG00000006016	cytokine receptor-like factor 1 [Source:HGNC Symbol;Acc:2364]	19	18683030	18718551	p13.11	2.63774	-0.077808	2.71554	1.77249e-08	2.14573e-05
LIN28B	ENSG00000187772	lin-28 homolog B (C. elegans) [Source:HGNC Symbol;Acc:32207]	6	105404923	105531207	q16.3	3.0141	0.375499	2.6386	3.84735e-08	3.00499e-05
TBX1	ENSG00000184058	T-box 1 [Source:HGNC Symbol;Acc:11592]	22	19744226	19771116	q11.21	2.91585	0.365159	2.55069	1.24284e-09	5.23794e-06
CP	ENSG00000047457	ceruloplasmin (ferroxidase) [Source:HGNC Symbol;Acc:2295]	3	148880197	148939842	q25.1	2.60533	0.0633365	2.54199	5.46382e-07	0.000117262
CHI3L2	ENSG00000064886	chitinase 3-like 2 [Source:HGNC Symbol;Acc:1933]	1	111743393	111786062	p13.3	2.61181	0.278643	2.33317	7.01291e-05	0.00266823
GLIS1	ENSG00000174332	GLIS family zinc finger 1 [Source:HGNC Symbol;Acc:29525]	1	53971910	54199877	p32.3	2.6298	0.372424	2.25738	9.896e-09	1.66827e-05
APLNR	ENSG00000134817	apelin receptor [Source:HGNC Symbol;Acc:339]	11	57001051	57004709	q12.1	2.27924	0.0968807	2.18236	2.07e-06	0.00028142
HOXD8	ENSG00000175879	homeobox D8 [Source:HGNC Symbol;Acc:5139]	2	176994422	176997423	q31.1	2.60422	0.455285	2.14894	5.70294e-05	0.00240401
CA9	ENSG00000107159	carbonic anhydrase IX [Source:HGNC Symbol;Acc:1383]	9	35673853	35681156	p13.3	2.31164	0.186219	2.12542	3.19473e-05	0.00174365
MBP	ENSG00000197971	myelin basic protein [Source:HGNC Symbol;Acc:6925]	18	74690783	74845639	q23	2.33307	0.217807	2.11527	0.00149321	0.0189267
MOBP	ENSG00000168314	myelin-associated oligodendrocyte basic protein [Source:HGNC Symbol;Acc:7189]	3	39508689	39570970	p22.1	2.64321	0.62389	2.01932	0.00327229	0.03059
RELN	ENSG00000189056	reelin [Source:HGNC Symbol;Acc:9957]	7	103112231	103629963	q22.1	1.85697	-0.153896	2.01086	1.19332e-05	0.000882323
MYO7B	ENSG00000169994	myosin VIIB [Source:HGNC Symbol;Acc:7607]	2	128293378	128395304	q14.3	2.62132	0.626021	1.99529	5.48438e-05	0.00238288
ADM	ENSG00000148926	adrenomedullin [Source:HGNC Symbol;Acc:259]	11	10326227	10328944	p15.4	1.79533	-0.185295	1.98063	6.48542e-06	0.000575428
AZGP1	ENSG00000160862	alpha-2-glycoprotein 1, zinc-binding [Source:HGNC Symbol;Acc:910]	7	99564343	99573780	q22.1	2.16699	0.252037	1.91495	3.96043e-05	0.00196664
RSPO3	ENSG00000146374	R-spondin 3 [Source:HGNC Symbol;Acc:20866]	6	127439749	127518910	q22.33	2.16958	0.254781	1.9148	2.64268e-08	2.47502e-05
OSR1	ENSG00000143867	odd-skipped related 1 (Drosophila) [Source:HGNC Symbol;Acc:8111]	2	19551246	19558414	p24.1	2.1226	0.238176	1.88442	3.54714e-06	0.000400634
NPTX1	ENSG00000171246	neuronal pentraxin I [Source:HGNC Symbol;Acc:7952]	17	78440948	78451643	q25.3	1.63909	-0.241805	1.8809	9.53651e-05	0.00322824
PGAM2	ENSG00000164708	phosphoglycerate mutase 2 (muscle) [Source:HGNC Symbol;Acc:8889]	7	44102326	44105186	p13	2.07667	0.210773	1.86589	8.48729e-08	3.76341e-05
TREM1	ENSG00000124731	triggering receptor expressed on myeloid cells 1 [Source:HGNC Symbol;Acc:17760]	6	41235664	41254457	p21.1	2.12232	0.266347	1.85597	9.85555e-06	0.000769189
BCAS1	ENSG00000064787	breast carcinoma amplified sequence 1 [Source:HGNC Symbol;Acc:974]	20	52553316	52687304	q13.2	2.07871	0.226431	1.85228	0.000484265	0.00970705
GABRB1	ENSG00000163288	gamma-aminobutyric acid (GABA) A receptor, beta 1 [Source:HGNC Symbol;Acc:4081]	4	46995740	47428461	p12	1.45182	-0.393882	1.8457	6.1517e-05	0.00251712
STC2	ENSG00000113739	stanniocalcin 2 [Source:HGNC Symbol;Acc:11374]	5	172741716	172756506	q35.1	1.74857	-0.0827806	1.83135	9.3644e-07	0.000151847
MYLK	ENSG00000065534	myosin light chain kinase [Source:HGNC Symbol;Acc:7590]	3	123328896	123603178	q21.1	2.11458	0.292492	1.82209	5.08413e-08	3.15011e-05
IL1R2	ENSG00000115590	interleukin 1 receptor, type II [Source:HGNC Symbol;Acc:5994]	2	102608306	102645006	q11.2	1.86599	0.0450152	1.82097	3.34702e-07	8.81626e-05
ITPKB	ENSG00000143772	inositol-trisphosphate 3-kinase B [Source:HGNC Symbol;Acc:6179]	1	226819391	226927024	q42.12	1.75368	-0.0125882	1.76627	4.4722e-08	3.14135e-05
S100A12	ENSG00000163221	S100 calcium binding protein A12 [Source:HGNC Symbol;Acc:10489]	1	153346184	153348125	q21.3	2.11403	0.354545	1.75949	3.22875e-05	0.00174456
S100A8	ENSG00000143546	S100 calcium binding protein A8 [Source:HGNC Symbol;Acc:10498]	1	153362508	153363664	q21.3	1.73683	-0.0055458	1.74238	6.28214e-05	0.00255808
HOXD3	ENSG00000128652	homeobox D3 [Source:HGNC Symbol;Acc:5137]	2	177001340	177037830	q31.1	1.76679	0.0267197	1.74007	0.0042232	0.0356855
DDIT4L	ENSG00000145358	DNA-damage-inducible transcript 4-like [Source:HGNC Symbol;Acc:30555]	4	101107027	101111939	q24	2.2211	0.507212	1.71388	3.75865e-05	0.00190854
VEGFA	ENSG00000112715	vascular endothelial growth factor A [Source:HGNC Symbol;Acc:12680]	6	43737921	43754224	p21.1	1.71796	0.0064427	1.71151	0.000247809	0.00621435
HSPB8	ENSG00000152137	heat shock 22kDa protein 8 [Source:HGNC Symbol;Acc:30171]	12	119616447	119658936	q24.23	1.67182	-0.0357224	1.70755	0.000157408	0.00458814
EFEMP1	ENSG00000115380	EGF containing fibulin-like extracellular matrix protein 1 [Source:HGNC Symbol;Acc:3218]	2	56093102	56151274	p16.1	1.92424	0.244256	1.67998	0.000284101	0.00668906
PPP1R3C	ENSG00000119938	protein phosphatase 1, regulatory subunit 3C [Source:HGNC Symbol;Acc:9293]	10	93388199	93392811	q23.32	1.98544	0.316792	1.66865	2.00227e-08	2.14573e-05
PCP4	ENSG00000183036	Purkinje cell protein 4 [Source:HGNC Symbol;Acc:8742]	21	41239243	41301322	q22.2	1.70523	0.0387195	1.66651	9.75367e-05	0.00327544
PFKFB2	ENSG00000123836	6-phosphofructo-2-kinase/fructose-2,6-biphosphatase 2 [Source:HGNC Symbol;Acc:8873]	1	207222801	207254369	q32.2	2.11133	0.446234	1.6651	1.01103e-07	3.87364e-05
CHI3L1	ENSG00000133048	chitinase 3-like 1 (cartilage glycoprotein-39) [Source:HGNC Symbol;Acc:1932]	1	203148059	203155877	q32.1	1.33923	-0.324098	1.66333	0.00732448	0.0499499
GREM1	ENSG00000166923	gremlin 1, DAN family BMP antagonist [Source:HGNC Symbol;Acc:2001]	15	33010175	33026870	q13.3	1.95366	0.291524	1.66214	1.11652e-06	0.00017428
GFPT2	ENSG00000131459	glutamine-fructose-6-phosphate transaminase 2 [Source:HGNC Symbol;Acc:4242]	5	179727690	179780387	q35.3	1.74339	0.0871685	1.65622	6.8977e-06	0.000599389
NNMT	ENSG00000166741	nicotinamide N-methyltransferase [Source:HGNC Symbol;Acc:7861]	11	114128509	114184007	q23.2	1.70461	0.0557672	1.64885	0.00278237	0.0276238
ANGPTL4	ENSG00000167772	angiopoietin-like 4 [Source:HGNC Symbol;Acc:16039]	19	8428173	8439257	p13.2	1.83469	0.203161	1.63153	3.88217e-06	0.000414213
HIF3A	ENSG00000124440	hypoxia inducible factor 3, alpha subunit [Source:HGNC Symbol;Acc:15825]	19	46800303	46846690	q13.32	1.67933	0.0828784	1.59646	0.000181259	0.00502412
SNX31	ENSG00000174226	sorting nexin 31 [Source:HGNC Symbol;Acc:28605]	8	101585116	101675643	q22.3	1.96183	0.368972	1.59286	1.79273e-05	0.00121862
HSPA1A	ENSG00000204389	heat shock 70kDa protein 1A [Source:HGNC Symbol;Acc:5232]	6	31783291	31785723	p21.33	1.68845	0.123209	1.56524	0.000600905	0.0112556
PRRX1	ENSG00000116132	paired related homeobox 1 [Source:HGNC Symbol;Acc:9142]	1	170631869	170708560	q24.2	1.46334	-0.0933232	1.55666	5.33404e-07	0.000117262
CPNE6	ENSG00000100884	copine VI (neuronal) [Source:HGNC Symbol;Acc:2319]	14	24540046	24547309	q11.2	1.78555	0.234707	1.55085	0.000625377	0.0115094
CH25H	ENSG00000138135	cholesterol 25-hydroxylase [Source:HGNC Symbol;Acc:1907]	10	90965694	90967071	q23.31	1.73918	0.188673	1.55051	0.000261816	0.0063598
BCL2A1	ENSG00000140379	BCL2-related protein A1 [Source:HGNC Symbol;Acc:991]	15	80253231	80263788	q25.1	1.48471	-0.0598912	1.54461	7.62239e-05	0.00283036
SCUBE2	ENSG00000175356	signal peptide, CUB domain, EGF-like 2 [Source:HGNC Symbol;Acc:30425]	11	9041071	9159661	p15.4	1.66869	0.138343	1.53035	0.000130796	0.00403299
RGS2	ENSG00000116741	regulator of G-protein signaling 2, 24kDa [Source:HGNC Symbol;Acc:9998]	1	192778169	192781403	q31.2	1.65332	0.156356	1.49696	5.23213e-08	3.15011e-05
RASL12	ENSG00000103710	RAS-like, family 12 [Source:HGNC Symbol;Acc:30289]	15	65345679	65369028	q22.31	1.68534	0.189206	1.49613	5.71322e-07	0.000117262
PTGS2	ENSG00000073756	prostaglandin-endoperoxide synthase 2 (prostaglandin G/H synthase and cyclooxygenase) [Source:HGNC Symbol;Acc:9605]	1	186640923	186649559	q31.1	1.44581	-0.0429099	1.48872	4.93015e-05	0.00224628
S100A10	ENSG00000197747	S100 calcium binding protein A10 [Source:HGNC Symbol;Acc:10487]	1	151955391	151966866	q21.3	1.41369	-0.0669171	1.48061	1.02941e-05	0.000796048
ITGBL1	ENSG00000198542	integrin, beta-like 1 (with EGF-like repeat domains) [Source:HGNC Symbol;Acc:6164]	13	102104966	102375456	q33.1	1.69049	0.212653	1.47784	8.88555e-05	0.00310773
BAG3	ENSG00000151929	BCL2-associated athanogene 3 [Source:HGNC Symbol;Acc:939]	10	121410882	121437331	q26.11	1.65244	0.179211	1.47323	2.00395e-05	0.0012814
IL1RN	ENSG00000136689	interleukin 1 receptor antagonist [Source:HGNC Symbol;Acc:6000]	2	113864791	113891593	q13	1.61587	0.155759	1.46011	3.45527e-05	0.00182028
DAO	ENSG00000110887	D-amino-acid oxidase [Source:HGNC Symbol;Acc:2671]	12	109252708	109294819	q24.11	1.67497	0.222011	1.45296	0.00173588	0.0204926
HOXB2	ENSG00000173917	homeobox B2 [Source:HGNC Symbol;Acc:5113]	17	46618256	46623441	q21.32	1.50505	0.0638269	1.44123	0.00128064	0.0171554
NR4A3	ENSG00000119508	nuclear receptor subfamily 4, group A, member 3 [Source:HGNC Symbol;Acc:7982]	9	102584137	102629173	q22.33	1.55057	0.112654	1.43792	2.29841e-07	6.24945e-05
DAAM2	ENSG00000146122	dishevelled associated activator of morphogenesis 2 [Source:HGNC Symbol;Acc:18143]	6	39760142	39872648	p21.2	1.79867	0.367167	1.4315	0.00101123	0.0150594
C2CD4A	ENSG00000198535	C2 calcium-dependent domain containing 4A [Source:HGNC Symbol;Acc:33627]	15	62359176	62363116	q22.2	1.58163	0.156122	1.42551	0.000394236	0.00849876
LMOD1	ENSG00000163431	leiomodin 1 (smooth muscle) [Source:HGNC Symbol;Acc:6647]	1	201865580	201915715	q32.1	1.54401	0.127663	1.41635	1.66032e-06	0.000241291
KCNK3	ENSG00000171303	potassium channel, subfamily K, member 3 [Source:HGNC Symbol;Acc:6278]	2	26915619	26956288	p23.3	1.39071	-0.0153168	1.40603	4.22508e-05	0.00204366
DIO3	ENSG00000197406	deiodinase, iodothyronine, type III [Source:HGNC Symbol;Acc:2885]	14	102027688	102029789	q32.31	1.68085	0.275393	1.40545	0.000399671	0.00852868
KCTD4	ENSG00000180332	potassium channel tetramerization domain containing 4 [Source:HGNC Symbol;Acc:23227]	13	45766988	45775175	q14.12	1.51903	0.11428	1.40475	1.94677e-05	0.00127204
HSPB1	ENSG00000106211	heat shock 27kDa protein 1 [Source:HGNC Symbol;Acc:5246]	7	75931861	75933612	q11.23	1.70614	0.320379	1.38576	0.000399172	0.00852868
FOSL2	ENSG00000075426	FOS-like antigen 2 [Source:HGNC Symbol;Acc:3798]	2	28615315	28640179	p23.2	1.56762	0.186681	1.38094	0.000242158	0.00611525
ST6GAL2	ENSG00000144057	ST6 beta-galactosamide alpha-2,6-sialyltranferase 2 [Source:HGNC Symbol;Acc:10861]	2	107418056	107503564	q12.3	0.980102	-0.395553	1.37566	0.00386818	0.0338225
ERBB4	ENSG00000178568	v-erb-b2 avian erythroblastic leukemia viral oncogene homolog 4 [Source:HGNC Symbol;Acc:3432]	2	212240446	213403565	q34	0.966381	-0.396676	1.36306	5.03564e-05	0.00226981
ASPA	ENSG00000108381	aspartoacylase [Source:HGNC Symbol;Acc:756]	17	3375668	3406713	p13.2	1.40604	0.0435957	1.36244	1.05824e-05	0.000810903
MGST1	ENSG00000008394	microsomal glutathione S-transferase 1 [Source:HGNC Symbol;Acc:7061]	12	16500076	16762193	p12.3	1.29508	-0.0672953	1.36237	0.000188205	0.00511736
KYNU	ENSG00000115919	kynureninase [Source:HGNC Symbol;Acc:6469]	2	143635067	143799890	q22.2	1.36371	0.00164211	1.36207	3.70737e-06	0.000400634
ANG	ENSG00000214274	angiogenin, ribonuclease, RNase A family, 5 [Source:HGNC Symbol;Acc:483]	14	21152336	21167130	q11.2	1.53238	0.178265	1.35412	8.92966e-08	3.76341e-05
EMILIN1	ENSG00000138080	elastin microfibril interfacer 1 [Source:HGNC Symbol;Acc:19880]	2	27301435	27309271	p23.3	1.36719	0.0136665	1.35352	3.53507e-07	9.02942e-05
SPSB1	ENSG00000171621	splA/ryanodine receptor domain and SOCS box containing 1 [Source:HGNC Symbol;Acc:30628]	1	9352939	9429591	p36.22	1.55764	0.208245	1.3494	1.67779e-05	0.00115919
RGS9	ENSG00000108370	regulator of G-protein signaling 9 [Source:HGNC Symbol;Acc:10004]	17	63133549	63223821	q24.1	1.46458	0.116926	1.34765	7.14604e-06	0.000614632
KCNMB1	ENSG00000145936	potassium large conductance calcium-activated channel, subfamily M, beta member 1 [Source:HGNC Symbol;Acc:6285]	5	169801675	169816681	q35.1	1.47585	0.12955	1.3463	6.27628e-08	3.42903e-05
PCSK1	ENSG00000175426	proprotein convertase subtilisin/kexin type 1 [Source:HGNC Symbol;Acc:8743]	5	95726119	95769847	q15	1.48456	0.141093	1.34346	0.00235323	0.0247852
S100A9	ENSG00000163220	S100 calcium binding protein A9 [Source:HGNC Symbol;Acc:10499]	1	153330330	153333503	q21.3	1.46242	0.123042	1.33938	0.000154612	0.00452507
ATOH8	ENSG00000168874	atonal homolog 8 (Drosophila) [Source:HGNC Symbol;Acc:24126]	2	85978467	86015189	p11.2	1.46621	0.12815	1.33805	7.64083e-06	0.000637669
MAP7	ENSG00000135525	microtubule-associated protein 7 [Source:HGNC Symbol;Acc:6869]	6	136663875	136871957	q23.3	1.25648	-0.0808094	1.33728	6.62115e-05	0.0025958
GPC3	ENSG00000147257	glypican 3 [Source:HGNC Symbol;Acc:4451]	23	132669773	133119922	q26.2	1.53423	0.202204	1.33203	0.000460261	0.00943927
GEM	ENSG00000164949	GTP binding protein overexpressed in skeletal muscle [Source:HGNC Symbol;Acc:4234]	8	95261481	95274578	q22.1	1.35388	0.0224177	1.33146	8.31045e-05	0.00294323
CA3	ENSG00000164879	carbonic anhydrase III, muscle specific [Source:HGNC Symbol;Acc:1374]	8	86285665	86361269	q21.2	1.85248	0.521217	1.33126	0.000277591	0.00659104
MGAT4C	ENSG00000182050	mannosyl (alpha-1,3-)-glycoprotein beta-1,4-N-acetylglucosaminyltransferase, isozyme C (putative) [Source:HGNC Symbol;Acc:30871]	12	86372516	87232681	q21.32	1.56104	0.236344	1.3247	0.000748771	0.0127246
GBP2	ENSG00000162645	guanylate binding protein 2, interferon-inducible [Source:HGNC Symbol;Acc:4183]	1	89571815	89616139	p22.2	1.36053	0.0391978	1.32133	0.000879837	0.0139927
CRYAB	ENSG00000109846	crystallin, alpha B [Source:HGNC Symbol;Acc:2389]	11	111779289	111794446	q23.1	1.29578	-0.0157654	1.31155	0.000124196	0.00393553
CYTIP	ENSG00000115165	cytohesin 1 interacting protein [Source:HGNC Symbol;Acc:9506]	2	158271131	158345473	q24.1	1.36917	0.06078	1.30839	5.41109e-06	0.000522663
SCARA3	ENSG00000168077	scavenger receptor class A, member 3 [Source:HGNC Symbol;Acc:19000]	8	27491385	27534293	p21.1	1.30246	0.00396382	1.2985	1.35916e-05	0.000970878
IGFBP5	ENSG00000115461	insulin-like growth factor binding protein 5 [Source:HGNC Symbol;Acc:5474]	2	217536828	217560248	q35	1.36367	0.0749958	1.28867	0.000852458	0.0137915
GRHL3	ENSG00000158055	grainyhead-like 3 (Drosophila) [Source:HGNC Symbol;Acc:25839]	1	24645812	24690972	p36.11	1.4814	0.204934	1.27647	4.56916e-05	0.0020972
PLAG1	ENSG00000181690	pleiomorphic adenoma gene 1 [Source:HGNC Symbol;Acc:9045]	8	57073463	57123883	q12.1	1.77235	0.502101	1.27025	0.00126234	0.0170733
PLP1	ENSG00000123560	proteolipid protein 1 [Source:HGNC Symbol;Acc:9086]	23	103028647	103047548	q22.2	1.03387	-0.230696	1.26457	0.00448543	0.0367779
GPRC5A	ENSG00000013588	G protein-coupled receptor, family C, group 5, member A [Source:HGNC Symbol;Acc:9836]	12	13043716	13070871	p13.1	1.61763	0.357846	1.25978	1.29534e-05	0.000949431
LDLR	ENSG00000130164	low density lipoprotein receptor [Source:HGNC Symbol;Acc:6547]	19	11200038	11244492	p13.2	1.12893	-0.128778	1.25771	2.03666e-07	5.72232e-05
CALB2	ENSG00000172137	calbindin 2 [Source:HGNC Symbol;Acc:1435]	16	71392616	71424341	q22.2	1.58416	0.33362	1.25054	0.00551743	0.0418977
BTBD11	ENSG00000151136	BTB (POZ) domain containing 11 [Source:HGNC Symbol;Acc:23844]	12	107712190	108053419	q23.3	1.31526	0.0714511	1.24381	0.0016912	0.0202306
DNAJB1	ENSG00000132002	DnaJ (Hsp40) homolog, subfamily B, member 1 [Source:HGNC Symbol;Acc:5270]	19	14625582	14640582	p13.12	1.51622	0.278299	1.23792	0.00280871	0.0276471
CXCL3	ENSG00000163734	chemokine (C-X-C motif) ligand 3 [Source:HGNC Symbol;Acc:4604]	4	74902306	74904524	q13.3	1.40543	0.167669	1.23776	0.000340986	0.00766446
NFIL3	ENSG00000165030	nuclear factor, interleukin 3 regulated [Source:HGNC Symbol;Acc:7787]	9	94171327	94186144	q22.31	1.46975	0.236023	1.23373	4.51897e-06	0.000460447
G0S2	ENSG00000123689	G0/G1switch 2 [Source:HGNC Symbol;Acc:30229]	1	209848765	209849733	q32.2	1.20887	-0.0123243	1.22119	0.00145928	0.0186367
NUPR1	ENSG00000176046	nuclear protein, transcriptional regulator, 1 [Source:HGNC Symbol;Acc:29990]	16	28548606	28550495	p11.2	1.42944	0.210294	1.21915	0.000133839	0.00406785
CD44	ENSG00000026508	CD44 molecule (Indian blood group) [Source:HGNC Symbol;Acc:1681]	11	35160417	35253949	p13	1.40606	0.198562	1.2075	0.00156825	0.0193824
PLIN2	ENSG00000147872	perilipin 2 [Source:HGNC Symbol;Acc:248]	9	19108373	19149288	p22.1	1.22588	0.0320037	1.19388	0.000127864	0.0040215
CADPS	ENSG00000163618	Ca++-dependent secretion activator [Source:HGNC Symbol;Acc:1426]	3	62384022	62861054	p14.2	1.17965	-0.0116178	1.19126	0.00225437	0.0241757
CDKN1A	ENSG00000124762	cyclin-dependent kinase inhibitor 1A (p21, Cip1) [Source:HGNC Symbol;Acc:1784]	6	36644305	36655116	p21.2	1.1341	-0.0563116	1.19041	1.31586e-05	0.000956157
CXCL2	ENSG00000081041	chemokine (C-X-C motif) ligand 2 [Source:HGNC Symbol;Acc:4603]	4	74962752	74965010	q13.3	1.29931	0.110024	1.18928	0.00137528	0.0178068
ACTN2	ENSG00000077522	actinin, alpha 2 [Source:HGNC Symbol;Acc:164]	1	236849754	236927931	q43	1.06655	-0.122624	1.18917	1.74447e-05	0.00119546
SPINK1	ENSG00000164266	serine peptidase inhibitor, Kazal type 1 [Source:HGNC Symbol;Acc:11244]	5	147204131	147211349	q32	1.40952	0.220821	1.1887	2.79259e-05	0.00163317
PAQR6	ENSG00000160781	progestin and adipoQ receptor family member VI [Source:HGNC Symbol;Acc:30132]	1	156213206	156217881	q22	1.26149	0.0761004	1.18539	1.12674e-05	0.000840467
ELL2	ENSG00000118985	elongation factor, RNA polymerase II, 2 [Source:HGNC Symbol;Acc:17064]	5	95220802	95297775	q15	1.31868	0.141978	1.1767	0.000109768	0.00358618
RNASE1	ENSG00000129538	ribonuclease, RNase A family, 1 (pancreatic) [Source:HGNC Symbol;Acc:10044]	14	21269387	21271437	q11.2	1.10278	-0.0714454	1.17423	4.52466e-05	0.00209552
HK2	ENSG00000159399	hexokinase 2 [Source:HGNC Symbol;Acc:4923]	2	75061108	75120486	p12	1.28705	0.116238	1.17081	7.31625e-06	0.000622916
GYG2	ENSG00000056998	glycogenin 2 [Source:HGNC Symbol;Acc:4700]	23	2746829	2800859	p22.33	1.31706	0.147633	1.16943	5.51868e-06	0.000522663
RGS11	ENSG00000076344	regulator of G-protein signaling 11 [Source:HGNC Symbol;Acc:9993]	16	318300	325980	p13.3	1.36984	0.2083	1.16154	0.000433101	0.00905859
ZFPM2	ENSG00000169946	zinc finger protein, FOG family member 2 [Source:HGNC Symbol;Acc:16700]	8	106330920	106816760	q23.1	0.784216	-0.372179	1.1564	0.000768458	0.0128765
AEBP1	ENSG00000106624	AE binding protein 1 [Source:HGNC Symbol;Acc:303]	7	44143960	44154161	p13	1.32684	0.171342	1.1555	0.000240851	0.00611525
EFCAB1	ENSG00000034239	EF-hand calcium binding domain 1 [Source:HGNC Symbol;Acc:25678]	8	49623348	49647870	q11.21	1.29081	0.135787	1.15502	0.000893454	0.014135
PTGDS	ENSG00000107317	prostaglandin D2 synthase 21kDa (brain) [Source:HGNC Symbol;Acc:9592]	9	139871956	139879887	q34.3	0.946834	-0.208048	1.15488	0.00349535	0.0315781
ZFYVE28	ENSG00000159733	zinc finger, FYVE domain containing 28 [Source:HGNC Symbol;Acc:29334]	4	2271309	2420390	p16.3	1.20936	0.059141	1.15022	1.58206e-06	0.000241291
PPP1R1A	ENSG00000135447	protein phosphatase 1, regulatory (inhibitor) subunit 1A [Source:HGNC Symbol;Acc:9286]	12	54969171	54982443	q13.2	1.32136	0.17332	1.14804	0.00134349	0.0175299
IL6R	ENSG00000160712	interleukin 6 receptor [Source:HGNC Symbol;Acc:6019]	1	154377669	154441926	q21.3	1.09912	-0.0473157	1.14643	2.03652e-08	2.14573e-05
SYNPO2	ENSG00000172403	synaptopodin 2 [Source:HGNC Symbol;Acc:17732]	4	119809996	119982402	q26	1.34518	0.200427	1.14475	0.00441581	0.0365147
RASGEF1A	ENSG00000198915	RasGEF domain family, member 1A [Source:HGNC Symbol;Acc:24246]	10	43689983	43762367	q11.21	1.17318	0.0299378	1.14324	0.00266107	0.026949
RNASE4	ENSG00000258818	ribonuclease, RNase A family, 4 [Source:HGNC Symbol;Acc:10047]	14	21152259	21168761	q11.2	1.12728	-0.0144834	1.14176	0.000108147	0.00356082
CAPS	ENSG00000105519	calcyphosine [Source:HGNC Symbol;Acc:1487]	19	5911718	5915888	p13.3	1.2746	0.134334	1.14027	2.0219e-05	0.0012814
PMP2	ENSG00000147588	peripheral myelin protein 2 [Source:HGNC Symbol;Acc:9117]	8	82352561	82359758	q21.13	0.617355	-0.510791	1.12815	0.00337331	0.0308716
PRPH	ENSG00000135406	peripherin [Source:HGNC Symbol;Acc:9461]	12	49687035	49692465	q13.12	1.30754	0.180556	1.12698	0.00135855	0.0176716
CSTA	ENSG00000121552	cystatin A (stefin A) [Source:HGNC Symbol;Acc:2481]	3	122044091	122060819	q21.1	1.06855	-0.0556742	1.12422	0.000142893	0.00425599
MAFF	ENSG00000185022	v-maf avian musculoaponeurotic fibrosarcoma oncogene homolog F [Source:HGNC Symbol;Acc:6780]	22	38597889	38612518	q13.1	1.06922	-0.0520996	1.12132	0.00161988	0.0197027
CSRP1	ENSG00000159176	cysteine and glycine-rich protein 1 [Source:HGNC Symbol;Acc:2469]	1	201452658	201478584	q32.1	0.882324	-0.238745	1.12107	2.43104e-05	0.0014818
NTRK2	ENSG00000148053	neurotrophic tyrosine kinase, receptor, type 2 [Source:HGNC Symbol;Acc:8032]	9	87283466	87638505	q21.33	0.92343	-0.194157	1.11759	0.00604255	0.0445215
GLIS3	ENSG00000107249	GLIS family zinc finger 3 [Source:HGNC Symbol;Acc:28510]	9	3824127	4348392	p24.2	1.1218	0.00676965	1.11503	0.000372801	0.00820454
FAS	ENSG00000026103	Fas cell surface death receptor [Source:HGNC Symbol;Acc:11920]	10	90750414	90775542	q23.31	1.40247	0.29035	1.11212	0.000501617	0.00989361
FGFR3	ENSG00000068078	fibroblast growth factor receptor 3 [Source:HGNC Symbol;Acc:3690]	4	1795034	1810599	p16.3	1.01141	-0.0945834	1.10599	0.00416391	0.0354163
LRAT	ENSG00000121207	lecithin retinol acyltransferase (phosphatidylcholine--retinol O-acyltransferase) [Source:HGNC Symbol;Acc:6685]	4	155548097	155674270	q31.3	1.17751	0.0736752	1.10384	0.00350289	0.0315785
CXCR4	ENSG00000121966	chemokine (C-X-C motif) receptor 4 [Source:HGNC Symbol;Acc:2561]	2	136871919	136875735	q22.1	1.07483	-0.0276353	1.10246	0.00012238	0.00390734
ADSSL1	ENSG00000185100	adenylosuccinate synthase like 1 [Source:HGNC Symbol;Acc:20093]	14	105190523	105213662	q32.33	1.19139	0.0913881	1.1	5.24251e-05	0.00230335
IL1R1	ENSG00000115594	interleukin 1 receptor, type I [Source:HGNC Symbol;Acc:5993]	2	102681004	102796334	q11.2	0.972786	-0.116832	1.08962	0.000539316	0.0103787
ACVR1C	ENSG00000123612	activin A receptor, type IC [Source:HGNC Symbol;Acc:18123]	2	158383279	158485517	q24.1	1.08252	-0.00194425	1.08446	0.000392104	0.00847447
PLN	ENSG00000198523	phospholamban [Source:HGNC Symbol;Acc:9080]	6	118869461	118881893	q22.31	1.38075	0.301073	1.07968	0.00188532	0.0215463
PPARG	ENSG00000132170	peroxisome proliferator-activated receptor gamma [Source:HGNC Symbol;Acc:9236]	3	12328867	12475855	p25.2	1.11242	0.0379055	1.07452	1.6984e-06	0.000242641
TEX14	ENSG00000121101	testis expressed 14 [Source:HGNC Symbol;Acc:11737]	17	56634039	56769416	q22	1.5058	0.432488	1.07331	0.0067498	0.04777
FGFRL1	ENSG00000127418	fibroblast growth factor receptor-like 1 [Source:HGNC Symbol;Acc:3693]	4	1003724	1020685	p16.3	0.994705	-0.0745228	1.06923	2.96664e-06	0.000352194
SRGN	ENSG00000122862	serglycin [Source:HGNC Symbol;Acc:9361]	10	70847862	70864567	q22.1	0.944141	-0.124444	1.06859	0.000129441	0.00403299
RGL3	ENSG00000205517	ral guanine nucleotide dissociation stimulator-like 3 [Source:HGNC Symbol;Acc:30282]	19	11495017	11530018	p13.2	1.06638	-0.00116287	1.06754	6.8656e-07	0.0001297
ARRDC4	ENSG00000140450	arrestin domain containing 4 [Source:HGNC Symbol;Acc:28087]	15	98462784	98517068	q26.2	1.24509	0.18118	1.06391	0.000602531	0.0112611
DNAJB2	ENSG00000135924	DnaJ (Hsp40) homolog, subfamily B, member 2 [Source:HGNC Symbol;Acc:5228]	2	220143989	220151622	q35	1.20129	0.139768	1.06152	1.59067e-07	5.09235e-05
RGS1	ENSG00000090104	regulator of G-protein signaling 1 [Source:HGNC Symbol;Acc:9991]	1	192544857	192549161	q31.2	1.00783	-0.053275	1.06111	0.00193746	0.0218912
TGFBI	ENSG00000120708	transforming growth factor, beta-induced, 68kDa [Source:HGNC Symbol;Acc:11771]	5	135364584	135399507	q31.1	1.13269	0.0773704	1.05532	0.00299114	0.0286829
IL18R1	ENSG00000115604	interleukin 18 receptor 1 [Source:HGNC Symbol;Acc:5988]	2	102927989	103015218	q12.1	1.09422	0.0391179	1.0551	1.64854e-06	0.000241291
MALAT1	ENSG00000251562	metastasis associated lung adenocarcinoma transcript 1 (non-protein coding) [Source:HGNC Symbol;Acc:29665]	11	65265233	65273940	q13.1	0.85821	-0.194599	1.05281	0.00169208	0.0202306
PSD2	ENSG00000146005	pleckstrin and Sec7 domain containing 2 [Source:HGNC Symbol;Acc:19092]	5	139175406	139224051	q31.2	1.00488	-0.0475271	1.05241	0.000895493	0.014135
PKP2	ENSG00000057294	plakophilin 2 [Source:HGNC Symbol;Acc:9024]	12	32943679	33049774	p11.21	1.24211	0.193845	1.04827	0.00105367	0.0152864
RSPH1	ENSG00000160188	radial spoke head 1 homolog (Chlamydomonas) [Source:HGNC Symbol;Acc:12371]	21	43892596	43916464	q22.3	1.14248	0.103524	1.03896	0.00183541	0.0212802
HIST1H2BD	ENSG00000158373	histone cluster 1, H2bd [Source:HGNC Symbol;Acc:4747]	6	26158349	26171577	p22.2	1.23893	0.201516	1.03741	6.37125e-05	0.00258189
NFASC	ENSG00000163531	neurofascin [Source:HGNC Symbol;Acc:29866]	1	204797779	204991950	q32.1	0.838418	-0.195922	1.03434	0.000343127	0.00767937
PLAUR	ENSG00000011422	plasminogen activator, urokinase receptor [Source:HGNC Symbol;Acc:9053]	19	44150247	44174699	q13.31	1.03948	0.00796105	1.03152	0.000747067	0.0127213
AQP4	ENSG00000171885	aquaporin 4 [Source:HGNC Symbol;Acc:637]	18	24432002	24445782	q11.2	0.967746	-0.0615963	1.02934	0.00324411	0.0304167
ADCY2	ENSG00000078295	adenylate cyclase 2 (brain) [Source:HGNC Symbol;Acc:233]	5	7396321	7830194	p15.31	0.858355	-0.167967	1.02632	0.000690275	0.0123147
FTH1	ENSG00000167996	ferritin, heavy polypeptide 1 [Source:HGNC Symbol;Acc:3976]	11	61727190	61735132	q12.3	0.983016	-0.0308818	1.0139	1.63119e-07	5.09235e-05
GBP1	ENSG00000117228	guanylate binding protein 1, interferon-inducible [Source:HGNC Symbol;Acc:4182]	1	89518002	89531043	p22.2	0.942469	-0.0640522	1.00652	0.00188196	0.0215463
LRRC69	ENSG00000214954	leucine rich repeat containing 69 [Source:HGNC Symbol;Acc:34303]	8	92114060	92231464	q21.3	1.24456	0.239009	1.00555	5.9049e-05	0.00243345
PDK1	ENSG00000152256	pyruvate dehydrogenase kinase, isozyme 1 [Source:HGNC Symbol;Acc:8809]	2	173420101	173489823	q31.1	1.20345	0.199048	1.00441	0.000858081	0.0138559
LIMK2	ENSG00000182541	LIM domain kinase 2 [Source:HGNC Symbol;Acc:6614]	22	31608225	31676066	q12.2	1.14095	0.139213	1.00174	1.65261e-06	0.000241291
OSMR	ENSG00000145623	oncostatin M receptor [Source:HGNC Symbol;Acc:8507]	5	38845960	38945698	p13.1	1.09885	0.0978043	1.00104	0.00105067	0.0152836
UNC5D	ENSG00000156687	unc-5 homolog D (C. elegans) [Source:HGNC Symbol;Acc:18634]	8	35092975	35654068	p12	-0.918231	0.0886996	-1.00693	0.00524713	0.0405154
CDH4	ENSG00000179242	cadherin 4, type 1, R-cadherin (retinal) [Source:HGNC Symbol;Acc:1763]	20	59827482	60515673	q13.33	-0.926951	0.0800079	-1.00696	0.000152581	0.0045021
CDCA7L	ENSG00000164649	cell division cycle associated 7-like [Source:HGNC Symbol;Acc:30777]	7	21940518	21985702	p15.3	-0.843971	0.163834	-1.00781	4.17503e-05	0.00204366
CAMK2A	ENSG00000070808	calcium/calmodulin-dependent protein kinase II alpha [Source:HGNC Symbol;Acc:1460]	5	149599054	149669854	q32	-0.681228	0.331744	-1.01297	0.00728859	0.049826
RAB34	ENSG00000109113	RAB34, member RAS oncogene family [Source:HGNC Symbol;Acc:16519]	17	27041299	27045447	q11.2	-1.18139	-0.165789	-1.0156	0.00367545	0.0326797
WFDC1	ENSG00000103175	WAP four-disulfide core domain 1 [Source:HGNC Symbol;Acc:15466]	16	84328252	84363450	q24.1	-0.696632	0.322109	-1.01874	0.000478744	0.00970705
WWTR1	ENSG00000018408	WW domain containing transcription regulator 1 [Source:HGNC Symbol;Acc:24042]	3	149235022	149454501	q25.1	-0.976579	0.0439276	-1.02051	0.000722716	0.0126081
ETV5	ENSG00000244405	ets variant 5 [Source:HGNC Symbol;Acc:3494]	3	185764097	185828107	q27.2	-1.12543	-0.085201	-1.04023	2.19906e-05	0.00136293
DUSP4	ENSG00000120875	dual specificity phosphatase 4 [Source:HGNC Symbol;Acc:3070]	8	29190581	29208185	p12	-1.18582	-0.1394	-1.04642	0.00578989	0.0433524
PLAT	ENSG00000104368	plasminogen activator, tissue [Source:HGNC Symbol;Acc:9051]	8	42032236	42065242	p11.21	-0.973829	0.073952	-1.04778	0.00218272	0.0238264
SALL1	ENSG00000103449	sal-like 1 (Drosophila) [Source:HGNC Symbol;Acc:10524]	16	51169886	51185278	q12.1	-0.974309	0.0751826	-1.04949	5.2707e-07	0.000117262
TMEFF2	ENSG00000144339	transmembrane protein with EGF-like and two follistatin-like domains 2 [Source:HGNC Symbol;Acc:11867]	2	192813769	193060435	q32.3	-1.20028	-0.14469	-1.05559	0.00249229	0.0258713
SFPQ	ENSG00000116560	splicing factor proline/glutamine-rich [Source:HGNC Symbol;Acc:10774]	1	35641979	35658749	p34.3	-1.15441	-0.0949807	-1.05943	1.51491e-07	5.09235e-05
SOCS2	ENSG00000120833	suppressor of cytokine signaling 2 [Source:HGNC Symbol;Acc:19382]	12	93963590	93977263	q22	-0.646689	0.415266	-1.06196	0.00398515	0.0344521
IRX5	ENSG00000176842	iroquois homeobox 5 [Source:HGNC Symbol;Acc:14361]	16	54964774	54968397	q12.2	-1.04344	0.0193926	-1.06283	0.000427658	0.00896699
TBX15	ENSG00000092607	T-box 15 [Source:HGNC Symbol;Acc:11594]	1	119425669	119532179	p12	-1.03329	0.0301647	-1.06345	0.00025288	0.00625082
KLHL4	ENSG00000102271	kelch-like family member 4 [Source:HGNC Symbol;Acc:6355]	23	86772752	86925050	q21.31	-1.13658	-0.0514789	-1.0851	0.000940187	0.0146374
RARB	ENSG00000077092	retinoic acid receptor, beta [Source:HGNC Symbol;Acc:9865]	3	25215823	25639423	p24.2	-0.929564	0.156814	-1.08638	2.2046e-06	0.000289276
MAMDC2	ENSG00000165072	MAM domain containing 2 [Source:HGNC Symbol;Acc:23673]	9	72658497	72841886	q21.12	-0.652455	0.439533	-1.09199	0.000834485	0.0136052
TWIST1	ENSG00000122691	twist basic helix-loop-helix transcription factor 1 [Source:HGNC Symbol;Acc:12428]	7	19060614	19157295	p21.1	-0.796388	0.301123	-1.09751	0.000240096	0.00611525
TLE1	ENSG00000196781	transducin-like enhancer of split 1 (E(sp1) homolog, Drosophila) [Source:HGNC Symbol;Acc:11837]	9	84198598	84304220	q21.32	-1.20052	-0.100411	-1.10011	7.15644e-07	0.000131134
SPON2	ENSG00000159674	spondin 2, extracellular matrix protein [Source:HGNC Symbol;Acc:11253]	4	1160720	1202750	p16.3	-0.83602	0.272619	-1.10864	0.00100701	0.0150354
KLHL14	ENSG00000197705	kelch-like family member 14 [Source:HGNC Symbol;Acc:29266]	18	30252634	30353025	q12.1	-0.81701	0.298766	-1.11578	7.81118e-05	0.00285024
EGR2	ENSG00000122877	early growth response 2 [Source:HGNC Symbol;Acc:3239]	10	64571756	64679660	q21.3	-1.00022	0.119124	-1.11934	0.000191835	0.00516607
CDH13	ENSG00000140945	cadherin 13 [Source:HGNC Symbol;Acc:1753]	16	82660408	83830204	q23.3	-0.91055	0.210017	-1.12057	0.000532207	0.0103217
VAV3	ENSG00000134215	vav 3 guanine nucleotide exchange factor [Source:HGNC Symbol;Acc:12659]	1	108113782	108507766	p13.3	-1.05694	0.0689417	-1.12588	4.4412e-05	0.00207971
CDH1	ENSG00000039068	cadherin 1, type 1, E-cadherin (epithelial) [Source:HGNC Symbol;Acc:1748]	16	68771128	68869451	q22.1	-0.689695	0.440253	-1.12995	0.00281096	0.0276471
SFRP4	ENSG00000106483	secreted frizzled-related protein 4 [Source:HGNC Symbol;Acc:10778]	7	37945543	38065297	p14.1	-0.739228	0.398699	-1.13793	0.000481578	0.00970705
NETO2	ENSG00000171208	neuropilin (NRP) and tolloid (TLL)-like 2 [Source:HGNC Symbol;Acc:14644]	16	47111614	47177908	q12.1	-1.12772	0.011626	-1.13935	2.47156e-06	0.000310938
RASL11B	ENSG00000128045	RAS-like, family 11, member B [Source:HGNC Symbol;Acc:23804]	4	53728457	53733000	q12	-0.855294	0.303477	-1.15877	9.10489e-06	0.000737934
ONECUT2	ENSG00000119547	one cut homeobox 2 [Source:HGNC Symbol;Acc:8139]	18	55102917	55158529	q21.31	-0.945787	0.217945	-1.16373	0.00417434	0.0354692
ST6GALNAC5	ENSG00000117069	ST6 (alpha-N-acetyl-neuraminyl-2,3-beta-galactosyl-1,3)-N-acetylgalactosaminide alpha-2,6-sialyltransferase 5 [Source:HGNC Symbol;Acc:19342]	1	77333126	77531396	p31.1	-0.576431	0.592065	-1.1685	0.00424994	0.0357989
PDGFRA	ENSG00000134853	platelet-derived growth factor receptor, alpha polypeptide [Source:HGNC Symbol;Acc:8803]	4	55095264	55164414	q12	-0.987155	0.181728	-1.16888	0.00421831	0.0356855
ARL9	ENSG00000196503	ADP-ribosylation factor-like 9 [Source:HGNC Symbol;Acc:23592]	4	57371509	57390614	q12	-0.825666	0.349178	-1.17484	3.63141e-06	0.000400634
GABRB2	ENSG00000145864	gamma-aminobutyric acid (GABA) A receptor, beta 2 [Source:HGNC Symbol;Acc:4082]	5	160715436	160976050	q34	-0.684015	0.497266	-1.18128	0.00575104	0.043162
KLRC3	ENSG00000205810	killer cell lectin-like receptor subfamily C, member 3 [Source:HGNC Symbol;Acc:6376]	12	10564911	10573194	p13.2	-1.22682	-0.0313625	-1.19546	0.00565003	0.0425976
PLA2G5	ENSG00000127472	phospholipase A2, group V [Source:HGNC Symbol;Acc:9038]	1	20354672	20417683	p36.13	-0.913665	0.286712	-1.20038	0.00366669	0.0326362
MX1	ENSG00000157601	myxovirus (influenza virus) resistance 1, interferon-inducible protein p78 (mouse) [Source:HGNC Symbol;Acc:7532]	21	42792231	42831141	q22.3	-0.723346	0.490612	-1.21396	0.000242501	0.00611525
PIPOX	ENSG00000179761	pipecolic acid oxidase [Source:HGNC Symbol;Acc:17804]	17	27277531	27384234	q11.2	-1.19465	0.0235804	-1.21823	0.000804378	0.0132424
KCNJ16	ENSG00000153822	potassium inwardly-rectifying channel, subfamily J, member 16 [Source:HGNC Symbol;Acc:6262]	17	68049570	68131749	q24.3	-1.35983	-0.138374	-1.22145	0.00652875	0.0466758
COL1A2	ENSG00000164692	collagen, type I, alpha 2 [Source:HGNC Symbol;Acc:2198]	7	94023873	94060544	q21.3	-1.20704	0.0168761	-1.22392	0.00509315	0.0397134
FZD8	ENSG00000177283	frizzled family receptor 8 [Source:HGNC Symbol;Acc:4046]	10	35927177	35930362	p11.21	-1.05992	0.164452	-1.22438	0.00087548	0.0139883
TRNP1	ENSG00000253368	TMF1-regulated nuclear protein 1 [Source:HGNC Symbol;Acc:34348]	1	27320198	27327389	p36.11	-1.32161	-0.095347	-1.22627	6.14444e-06	0.000562951
ENC1	ENSG00000171617	ectodermal-neural cortex 1 (with BTB domain) [Source:HGNC Symbol;Acc:3345]	5	73923234	73937249	q13.3	-1.01976	0.216778	-1.23654	0.000228202	0.00592027
DES	ENSG00000175084	desmin [Source:HGNC Symbol;Acc:2770]	2	220283099	220291461	q35	-0.868134	0.373031	-1.24117	0.0010898	0.0155431
FOXD3	ENSG00000187140	forkhead box D3 [Source:HGNC Symbol;Acc:3804]	1	63788730	63790797	p31.3	-1.22946	0.0223177	-1.25177	0.00247448	0.0257499
FLRT3	ENSG00000125848	fibronectin leucine rich transmembrane protein 3 [Source:HGNC Symbol;Acc:3762]	20	14303634	14318262	p12.1	-1.19821	0.0546818	-1.25289	2.49496e-05	0.00150215
SERTAD4	ENSG00000082497	SERTA domain containing 4 [Source:HGNC Symbol;Acc:25236]	1	210406144	210419976	q32.2	-1.24025	0.0437375	-1.28399	0.000438567	0.00910514
CHRDL1	ENSG00000101938	chordin-like 1 [Source:HGNC Symbol;Acc:29861]	23	109917084	110039286	q23	-1.14788	0.164167	-1.31204	0.000768817	0.0128765
CSPG5	ENSG00000114646	chondroitin sulfate proteoglycan 5 (neuroglycan C) [Source:HGNC Symbol;Acc:2467]	3	47603729	47622282	p21.31	-1.45464	-0.0687349	-1.38591	5.66328e-05	0.00240401
EMX2	ENSG00000170370	empty spiracles homeobox 2 [Source:HGNC Symbol;Acc:3341]	10	119301955	119309056	q26.11	-0.89545	0.533283	-1.42873	0.000798727	0.0132009
NRN1	ENSG00000124785	neuritin 1 [Source:HGNC Symbol;Acc:17972]	6	5998232	6007200	p25.1	-1.78179	-0.346905	-1.43489	0.00101475	0.0150853
OLFML3	ENSG00000116774	olfactomedin-like 3 [Source:HGNC Symbol;Acc:24956]	1	114522063	114524876	p13.2	-1.57894	-0.14254	-1.4364	2.43684e-06	0.000310938
KCNMB2	ENSG00000197584	potassium large conductance calcium-activated channel, subfamily M, beta member 2 [Source:HGNC Symbol;Acc:6286]	3	177990720	178562217	q26.32	-1.16283	0.283598	-1.44642	5.84294e-07	0.000117262
IGFBPL1	ENSG00000137142	insulin-like growth factor binding protein-like 1 [Source:HGNC Symbol;Acc:20081]	9	38408991	38424444	p13.1	-1.7383	-0.170068	-1.56824	7.76471e-05	0.0028456
NAPSB	ENSG00000131401	napsin B aspartic peptidase, pseudogene [Source:HGNC Symbol;Acc:13396]	19	50837053	50848024	q13.33	-1.63024	-0.0591329	-1.57111	0.000181008	0.00502412
MAB21L1	ENSG00000180660	mab-21-like 1 (C. elegans) [Source:HGNC Symbol;Acc:6757]	13	36047926	36050832	q13.3	-1.0968	0.518321	-1.61512	0.000242464	0.00611525
ZFHX4	ENSG00000091656	zinc finger homeobox 4 [Source:HGNC Symbol;Acc:30939]	8	77593454	77779521	q21.11	-1.63381	-0.00935342	-1.62446	0.000109751	0.00358618
TSPYL5	ENSG00000180543	TSPY-like 5 [Source:HGNC Symbol;Acc:29367]	8	98285717	98290176	q22.1	-1.68227	-0.0179201	-1.66435	8.7452e-08	3.76341e-05
DLX2	ENSG00000115844	distal-less homeobox 2 [Source:HGNC Symbol;Acc:2915]	2	172964167	172967628	q31.1	-0.761015	0.95249	-1.7135	0.00370385	0.0328975
ELOVL2	ENSG00000197977	ELOVL fatty acid elongase 2 [Source:HGNC Symbol;Acc:14416]	6	10980992	11044547	p24.2	-1.83552	-0.0342003	-1.80131	0.000117488	0.00376543
KLRC4	ENSG00000183542	killer cell lectin-like receptor subfamily C, member 4 [Source:HGNC Symbol;Acc:6377]	12	10559983	10562356	p13.2	-1.27286	0.565876	-1.83874	6.75195e-05	0.00261065
HS3ST3A1	ENSG00000153976	heparan sulfate (glucosamine) 3-O-sulfotransferase 3A1 [Source:HGNC Symbol;Acc:5196]	17	13399006	13505244	p12	-1.49317	0.382784	-1.87595	4.68049e-06	0.00046414
SYNPR	ENSG00000163630	synaptoporin [Source:HGNC Symbol;Acc:16507]	3	63213991	63602597	p14.2	-1.35788	0.53121	-1.88909	0.00158063	0.0194013
TFAP2A	ENSG00000137203	transcription factor AP-2 alpha (activating enhancer binding protein 2 alpha) [Source:HGNC Symbol;Acc:11742]	6	10393419	10419892	p24.3	-0.954713	0.937041	-1.89175	0.000289383	0.00675682
ZIC1	ENSG00000152977	Zic family member 1 [Source:HGNC Symbol;Acc:12872]	3	147111209	147228080	q24	-2.19638	-0.204472	-1.99191	2.03117e-07	5.72232e-05
FZD7	ENSG00000155760	frizzled family receptor 7 [Source:HGNC Symbol;Acc:4045]	2	202899310	202903160	q33.1	-2.21257	-0.21085	-2.00172	6.59178e-05	0.0025958
NR2E1	ENSG00000112333	nuclear receptor subfamily 2, group E, member 1 [Source:HGNC Symbol;Acc:7973]	6	108487262	108510013	q21	-2.69774	-0.654449	-2.04329	0.00213813	0.0234971
FOXD1	ENSG00000251493	forkhead box D1 [Source:HGNC Symbol;Acc:3802]	5	72740654	72744352	q13.2	-2.4909	-0.412154	-2.07875	7.46611e-06	0.000629319
HS3ST3B1	ENSG00000125430	heparan sulfate (glucosamine) 3-O-sulfotransferase 3B1 [Source:HGNC Symbol;Acc:5198]	17	14204400	14252721	p12	-1.87206	0.239106	-2.11117	9.21217e-07	0.000151847
CX3CR1	ENSG00000168329	chemokine (C-X3-C motif) receptor 1 [Source:HGNC Symbol;Acc:2558]	3	39304985	39323226	p22.2	-2.58197	-0.457745	-2.12422	0.000220838	0.00579301
RARRES2	ENSG00000106538	retinoic acid receptor responder (tazarotene induced) 2 [Source:HGNC Symbol;Acc:9868]	7	150035408	150038763	q36.1	-2.0841	0.151875	-2.23597	6.63135e-07	0.0001297
MOXD1	ENSG00000079931	monooxygenase, DBH-like 1 [Source:HGNC Symbol;Acc:21063]	6	132617194	132722684	q23.2	-2.05254	0.185377	-2.23792	9.46492e-05	0.00321693
LHX2	ENSG00000106689	LIM homeobox 2 [Source:HGNC Symbol;Acc:6594]	9	126763949	126795580	q33.3	-3.37777	-1.07014	-2.30763	0.000647322	0.0117846
ARX	ENSG00000004848	aristaless related homeobox [Source:HGNC Symbol;Acc:18060]	23	25021811	25034065	p21.3	-2.07997	0.508393	-2.58836	8.07637e-05	0.002916
PAX3	ENSG00000135903	paired box 3 [Source:HGNC Symbol;Acc:8617]	2	223064607	223163715	q36.1	-0.670385	1.9841	-2.65449	0.000343472	0.00767937
FOXG1	ENSG00000176165	forkhead box G1 [Source:HGNC Symbol;Acc:3811]	14	29235050	29238870	q12	-3.35017	0.245382	-3.59555	3.35478e-05	0.00178971

## Sheet: GSEA_ACVR1
ACVR1 mutant vs WT
NAME	SIZE	ES	NES	NOM p-val	FDR q-val	FWER p-val
LASTOWSKA_COAMPLIFIED_WITH_MYCN	27	0.732393	2.13082	0	0.115371	0.049
CHEN_LIVER_METABOLISM_QTL_CIS	49	0.727735	2.0838	0	0.122232	0.087
BRACHAT_RESPONSE_TO_CISPLATIN	17	0.756375	2.08298	0	0.0833381	0.089
BOYAULT_LIVER_CANCER_SUBCLASS_G1_UP	69	0.517987	1.94957	0.00192308	0.455444	0.43
GAZDA_DIAMOND_BLACKFAN_ANEMIA_MYELOID_UP	19	0.692287	1.94865	0.00367647	0.368356	0.435
NIKOLSKY_BREAST_CANCER_1Q21_AMPLICON	21	0.799685	1.85381	0.00378072	0.992346	0.748
HEIDENBLAD_AMPLICON_12P11_12_UP	24	0.612286	1.81868	0.0112994	1	0.847
BOYAULT_LIVER_CANCER_SUBCLASS_G12_UP	25	0.634405	1.81671	0.00378788	1	0.852
GOLUB_ALL_VS_AML_DN	16	0.759912	1.80235	0	1	0.892
MA_PITUITARY_FETAL_VS_ADULT_UP	24	0.578145	1.77645	0.00718133	1	0.93
ONGUSAHA_TP53_TARGETS	29	0.590352	1.77318	0.0117647	1	0.931
GERHOLD_ADIPOGENESIS_UP	42	0.543356	1.77534	0.00929368	1	0.931
CROMER_METASTASIS_DN	51	0.53348	1.76261	0.00380228	1	0.945
LABBE_TARGETS_OF_TGFB1_AND_WNT3A_DN	66	0.518689	1.76374	0	1	0.945
PID_P53_DOWNSTREAM_PATHWAY	104	0.457552	1.7498	0.00775194	1	0.958
BRACHAT_RESPONSE_TO_METHOTREXATE_UP	18	0.600427	1.74553	0.0135397	1	0.965
WANG_BARRETTS_ESOPHAGUS_DN	20	0.618466	1.74398	0.01341	1	0.966
GRAESSMANN_APOPTOSIS_BY_SERUM_DEPRIVATION_DN	143	0.402973	1.73894	0.00189036	1	0.967
MCDOWELL_ACUTE_LUNG_INJURY_UP	33	0.604868	1.73667	0.0149533	1	0.97
HALMOS_CEBPA_TARGETS_UP	39	0.603406	1.72207	0.0268714	1	0.979
YAO_TEMPORAL_RESPONSE_TO_PROGESTERONE_CLUSTER_5	18	0.636296	1.71959	0.0093985	1	0.983
WANG_BARRETTS_ESOPHAGUS_AND_ESOPHAGUS_CANCER_DN	20	0.676181	1.70762	0.00389105	1	0.986
REACTOME_REGULATION_OF_HYPOXIA_INDUCIBLE_FACTOR_HIF_BY_OXYGEN	20	0.583725	1.69722	0.00917431	1	0.99
TONKS_TARGETS_OF_RUNX1_RUNX1T1_FUSION_HSC_DN	118	0.483107	1.6974	0.024952	1	0.99
YAMASHITA_METHYLATED_IN_PROSTATE_CANCER	28	0.614031	1.6925	0.031068	1	0.992
KEGG_GLYCOLYSIS_GLUCONEOGENESIS	36	0.540609	1.68978	0.0132576	1	0.993
SHEDDEN_LUNG_CANCER_GOOD_SURVIVAL_A4	115	0.463298	1.68059	0.0157791	1	0.994
MARTORIATI_MDM4_TARGETS_NEUROEPITHELIUM_UP	113	0.420897	1.68584	0.003861	1	0.994
LENAOUR_DENDRITIC_CELL_MATURATION_DN	96	0.518975	1.67587	0.0321361	1	0.995
SWEET_KRAS_ONCOGENIC_SIGNATURE	64	0.484355	1.67493	0.0194553	1	0.995
KEGG_ARGININE_AND_PROLINE_METABOLISM	34	0.511418	1.66892	0.0182927	1	0.996
CHIBA_RESPONSE_TO_TSA_DN	17	0.625316	1.65801	0.0170132	1	0.998
BIOCARTA_P53HYPOXIA_PATHWAY	18	0.612748	1.65497	0.0185529	1	0.998
KERLEY_RESPONSE_TO_CISPLATIN_UP	32	0.592225	1.65708	0.0363289	1	0.998
PID_HIF1_TFPATHWAY	51	0.566249	1.66071	0.0394737	1	0.998
FALVELLA_SMOKERS_WITH_LUNG_CANCER	44	0.522574	1.65533	0.0159046	1	0.998
SEMENZA_HIF1_TARGETS	29	0.655992	1.63989	0.0368217	1	0.999
BIOCARTA_EPO_PATHWAY	17	0.609259	1.64104	0.0176817	1	0.999
PARK_APL_PATHOGENESIS_DN	33	0.582368	1.64791	0.0380228	1	0.999
HAHTOLA_MYCOSIS_FUNGOIDES_CD4_UP	47	0.57994	1.63928	0.0680529	1	0.999
AKL_HTLV1_INFECTION_UP	23	0.544662	1.65151	0.0225989	1	0.999
WARTERS_IR_RESPONSE_5GY	29	0.520409	1.65298	0.0358566	1	0.999
LANDIS_ERBB2_BREAST_TUMORS_324_DN	108	0.439141	1.64169	0.0301318	1	0.999
